# Supplementary material for: Molecular Mechanisms of Tibetan Medicinal Sea Buckthorn in the Treatment of Pulmonary Diseases: An Integrated Analysis of Network Pharmacology and Transcriptomics
Source: Int J Mol Sci. 2026 Jul 12;27(14):6222. doi: 10.3390/ijms27146222 (PMC13410159; doi:10.3390/ijms27146222)
Supplement: Supplementary file 1 [file ijms-27-06222-s001.zip › Supplementary Tables.xlsx]

## Sheet: Table S1
Bioactive Components and Potential Targets of Hippophae rhamnoides
Bioactive Components
Mol ID	Molecule Name
MOL001004	pelargonidin
MOL010211	14,15-dimethyl-alpha-sitosterol
MOL010212	14-methyl-alpha-sitosterol
MOL010227	canthaxanthine
MOL010228	carotenoid
MOL010230	ST5330591
MOL010232	cislycopene
MOL010234	delta-Carotene
MOL010240	ergosta-7-en-3-beta-ol
MOL010241	ergostenol
MOL010247	(2R,6S,7aR)-2-[(1E,3E,5E,7E,9E,11E,13E,15E)-16-[(1R,4R)-4-hydroxy-2,6,6-trimethyl-1-cyclohex-2-enyl]-1,5,10,14-tetramethylhexadeca-1,3,5,7,9,11,13,15-octaenyl]-2,4,4,7a-tetramethyl-6,7-dihydro-5H-benzofuran-6-ol
MOL010248	gamma-carotene
MOL001979	LAN
MOL010267	LYC
MOL010283	ZINC03831331
MOL001420	ZINC04073977
MOL001494	Mandenol
MOL001510	24-epicampesterol
MOL002268	rhein
MOL002588	(3S,5R,10S,13R,14R,17R)-17-[(1R)-1,5-dimethyl-4-methylenehexyl]-4,4,10,13,14-pentamethyl-2,3,5,6,7,11,12,15,16,17-decahydro-1H-cyclopenta[a]phenanthren-3-ol
MOL002773	beta-carotene
MOL000354	isorhamnetin
MOL000358	beta-sitosterol
MOL000359	sitosterol
MOL000422	kaempferol
MOL000433	FA
MOL000449	Stigmasterol
MOL000492	(+)-catechin
MOL005100	5,7-dihydroxy-2-(3-hydroxy-4-methoxyphenyl)chroman-4-one
MOL006756	Schottenol
MOL000073	ent-Epicatechin
MOL000953	CLR
MOL000098	quercetin
Potential Targets
CA2
CA7
CA1
CA3
CA6
CA12
CA9
CA4
CA5B
CA5A
BACE1
PTGS1
BCL2
ABCB1
KIT
SRC
KDR
FGFR1
MET
MMP12
MMP13
MMP2
MMP9
PGF
VEGFA
MAPT
DNMT1
APP
TERT
PGD
ST3GAL3
FUT7
FUT4
STAT1
SQLE
GABRA1
ESR1
ESR2
HIF1A
CYP1B1
ERBB2
FLT1
EGFR
MMP14
ADORA1
KLK1
KLK2
DYRK1A
MAPK14
KCNH2
ABCC1
SHBG
CBR1
PRKCE
CYP19A1
TAS2R31
CNR1
CNR2
PYGL
MMP1
MMP7
MMP8
MAOB
AR
HMGCR
CYP51A1
NR1H3
SLC6A2
SLC6A4
NPC1L1
PTPN1
BCHE
CYP17A1
RORC
ACHE
NR1I3
CYP2C19
CHRM2
CES2
SREBF2
RORA
PTPN6
CDC25A
DHCR7
VDR
GLRA1
PTPN2
HSD11B1
PTGES
PREP
POLB
ATP12A
FABP4
PPARG
PPARA
FABP3
FABP5
PPARD
FABP1
HSD11B2
ADORA3
MAPK3
PTPN11
AKR1B10
NR1H2
G6PD
PDE4D
PTPRF
UGT2B7
PLA2G1B
ACP1
SCD
CDC25B
NR3C1
SERPINA6
HSD17B1
ABCG2
AKR1C3
GRM5
PLA2G5
PLA2G10
GSK3B
CHRNA7
CES1
TOP1
IGF1R
PIM1
PIM2
PIM3
RXRA
SERPINE1
ADCY5
GRM2
GUSB
MYLK
AKR1B1
FFAR1
PDGFRB
PARP1
TNKS2
TNKS
ODC1
TDP1
ERN1
MMP3
CLK1
DYRK1B
KCNMA1
NAT1
CA13
CHEK1
FASN
EDNRA
SGK1
HSD17B2
MAOA
RPS6KA5
NOS2
FNTA
PGR
SLC6A3
PRKCH
TOP2A
TBXAS1
PTGER1
PTGER2
RBP4
FDFT1
SRD5A1
SRD5A2
SIGMAR1
NR1I2
HSD17B3
HTR2B
RXRB
ADRA2B
RARG
RXRG
RARB
RARA
RORB
MAPK1
MPI
HAO1
ALOX12
GC
RASGRP3
SHH
ADORA2A
PAH
HSP90AA1
ELAVL1
CHRM4
TACR1
TYMS
DHFR
SLC46A1
SLC19A1
HDAC6
FOLR1
FOLR2
FPGS
HDAC8
HDAC1
GART
ATIC
PYGM
CA14
MME
SF3B3
PSMB5
APEX1
CDK5R1
XDH
NOX4
ALOX15
AVPR2
FLT3
F2
ALOX5
AURKB
DRD4
GLO1
MPO
PIK3R1
DAPK1
PTK2
PLK1
CDK1
PKN1
CSNK2A1
NEK2
CXCR1
CAMK2B
ALK
AKT1
NEK6
AXL
NUAK1
AKR1C2
AKR1C1
AKR1C4
AKR1A1
GPR35
KDM4E
INSR
SYK
PIK3CG
CCNB3
CDK6
CDK2
ARG1
MCL1
TYR
AHR
ESRRA
PTPRS
PLG
MPG
SLC22A12
TTR
CD38
PTGS2
CFTR
PFKFB3
AMY1A
GRK6
FAAH
NPY5R
NR3C2
MTTP
APOB
HRH3
HRH4
PSEN2
ALOX5AP
CCNE1
ACACB
CASR
AVPR1A
QPCT
EPHX1
PDE10A
ROCK2
ROCK1
F2R
CTSK
NLRP3
ABL1
SIRT1
PDE4B
FTO
ELANE
PTP4A3
CASP3
LDHA
LDHB
AMPD3
ECE1
LIMK1
LCK
HNF4A
IGFBP3
EGLN1
SLC13A5
ACLY
CASP6
CASP7
CASP8
CASP1
CASP2
OGA
MAPK8
ADA
CAMKK2
MMP16
PIN1
HCRTR2
HCRTR1
NR1H4
GPR119
PRKCA
GSR
HRH1
IDO1
ITGAL
C3AR1
TAOK1
TAOK3
HTR2A
HTR2C
TACR2
HRH2
DRD2
DRD3
HTR7
HTR6
NOD1
NOD2
TACR3
CCR5
GPR88
TGM2
CTSD
TRPV1
HSD3B1
PRKACA
NCOA2
NCOA1
ADH1C
CASP9
HMOX1
CYP3A4
CYP2B6
CYP1A2
ALB
CAV1
CTNNB1
MYC
F3
GJA1
MMP10
DPP4
PRSS1
CCNA2
F7
NOS3
GRIA2
RELA
NCF1
OLR1
DRD1
CHRM3
CHRM1
SCN5A
GABRA2
PDE3A
GABRA5
ADRA1A
GABRA3
ADRA1B
ADRB2
CHRNA2
OPRM1
BAX
TGFB1
PON1
MAP2
IKBKB
TNF
AHSA1
CYP1A1
ICAM1
SELE
VCAM1
HAS2
GSTP1
PSMD3
SLC2A4
DIO1
PPP3CA
GSTM1
GSTM2
SLPI
IGHG1
ADRA2A
PLAU
LTA4H
CTRB1
ADRB1
CAT
F10
CCND1
BCL2L1
FOS
CDKN1A
EIF6
IL10
EGF
RB1
IL6
CDKN2A
TP53
ELK1
NFKBIA
POR
RAF1
SOD1
RUNX1T1
HERC5
HSPA5
ACACA
IL1B
CCL2
PTGER3
CXCL8
PRKCB
BIRC5
DUOX2
HSPB1
SULT1E1
MGAM
IL2
CCNB1
PLAT
THBD
COL1A1
IFNG
PTEN
IL1A
NFE2L2
NQO1
COL3A1
CXCL11
CXCL2
DCAF5
CHEK2
CLDN4
HSF1
CRP
CXCL10
CHUK
SPP1
RUNX2
RASSF1
E2F1
E2F2
ACP3
IGF2
CD40LG
IRF1
ERBB3
PCOLCE
NPEPPS
HK2
NKX3-1
RASA1

## Sheet: Table S2
Potential Therapeutic Targets for Four Diseases
COPD	IIPs	PAH	PTB
CFTR	TERT	TERT	TERT
TERT	IL6	CAV1	IFNG
IL6	PDGFRB	NOS3	TNF
TNF	TNF	IL6	CAV1
TGFB1	IL10	KDR	IL6
NOD2	TGFB1	TGFB1	IL10
TP53	IFNG	TNF	TGFB1
IL10	CASR	CRP	CCL2
PTEN	CXCL8	NR3C2	CXCL8
APP	CRP	COL3A1	ADA
HMOX1	CFTR	NOS2	HMOX1
NLRP3	IL1B	HMOX1	IL1B
MMP1	CCL2	APOB	MMP1
STAT1	MMP1	SERPINE1	CFTR
IFNG	FGFR1	FLT1	CXCL10
EGFR	NLRP3	CCL2	VDR
IL1B	EGFR	VEGFA	STAT1
GC	ALB	F2	CRP
VDR	TP53	ALB	EGFR
COL1A1	PTEN	SELE	ALB
PRSS1	CXCL10	PPARG	GC
CXCL8	MPO	IL10	KDR
CRP	IL1A	THBD	IL2
CTNNB1	AKT1	PDE3A	AKT1
MAPT	CD40LG	HIF1A	MMP9
CAV1	IL2	PON1	TP53
MMP9	ELANE	MMP9	HIF1A
AKT1	MMP9	PAH	NOD2
CCL2	CTNNB1	KLK1	F2
VEGFA	MMP7	CFTR	ELANE
PTPN11	HMOX1	TP53	NOS2
ABL1	COL3A1	IL1B	CTNNB1
ALB	STAT1	EGFR	VEGFA
NOS3	KIT	PLAT	PTPN11
KIT	SERPINE1	CXCL8	NFE2L2
ERBB2	COL1A1	AKT1	PPARG
TTR	CAV1	IFNG	PTEN
PYGM	VEGFA	EDNRA	NLRP3
SOD1	PTPN11	COL1A1	MPO
ELANE	ICAM1	MMP1	THBD
PDGFRB	PTGS2	PTPN11	ABCB1
NCF1	THBD	ECE1	ICAM1
MPO	MMP2	ESR1	MAPK1
HIF1A	MMP8	ICAM1	PTGS2
F2	HIF1A	CTNNB1	GSTM1
BCL2	MMP3	PTEN	PLAT
CDKN2A	ADA	HSD11B2	IRF1
MYC	CDKN2A	PGF	SOD1
HSPB1	CASP3	MMP2	SERPINE1
PTGS2	TTR	MYLK	IL1A
KDR	MMP12	F3	EDNRA
FGFR1	F2	PTGS2	NOS3
PSEN2	NFE2L2	ADRB2	MMP12
SERPINE1	SRC	SOD1	ALK
CCND1	PIK3CG	PDGFRB	MMP2
CASR	SPP1	CYP17A1	CD40LG
G6PD	VCAM1	FGFR1	RORC
IL2	CCR5	SLC6A4	FGFR1
ADA	SHH	EPHX1	IKBKB
NFE2L2	BCL2	NOX4	RAF1
AR	MAPT	VCAM1	CASP3
ICAM1	MMP13	SPP1	CCR5
THBD	KDR	RAF1	F3
ABCB1	PPARG	ABL1	COL1A1
APOB	CCND1	NLRP3	COL3A1
IL1A	APP	MPO	ERBB2
MMP2	SCN5A	SCN5A	MMP7
PPARG	SIRT1	VDR	CYP3A4
RAF1	CXCL2	ELANE	CDKN2A
PIK3CG	ERBB2	CDKN2A	CCND1
PON1	NOS3	TTR	KLK1
ADRB2	ARG1	MMP3	GUSB
NOS2	MMP14	ADRB1	PDGFRB
MME	ESR1	GJA1	GSTP1
SCN5A	PLAU	HTR2A	SLC6A4
CD40LG	GJA1	XDH	CTSD
COL3A1	KCNH2	CASP3	PIK3CG
ESR1	GSK3B	OLR1	SPP1
CXCL10	SELE	STAT1	ALOX5
GSTP1	PLG	IL1A	MYC
CASP3	NOD2	NCF1	SIRT1
CTSD	NOX4	NR3C1	BCL2
CCR5	EGF	SIRT1	MMP3
ALK	FLT1	ADA	KIT
EDNRA	CXCL11	ALOX5	CASP8
EPHX1	DNMT1	PIK3CG	GJA1
GJA1	MYC	NFE2L2	NOX4
NFKBIA	APOB	PLG	SCN5A
CASP8	DHFR	MAPK1	MMP8
SLC6A4	MAPK3	CASR	CYP2B6
SRC	ABCB1	GC	NFKBIA
MET	MAPK8	SRC	TYR
MAPK1	PTK2	CXCL10	FLT1
MMP12	CASP1	KCNH2	SLPI
GUSB	SLPI	CCR5	CAT
SIRT1	SOD1	CCND1	LCK
MMP3	PDE4B	CAT	SHH
RUNX2	F3	KIT	PLG
SYK	GUSB	MMP12	ABL1
BAX	CXCR1	CD40LG	DHCR7
SHH	AXL	G6PD	MET
ERBB3	CASP8	IL2	RELA
EGF	ATP12A	INSR	PTK2
RELA	CDKN1A	NOD2	G6PD
SPP1	RAF1	SHH	MAPK14
PLG	MMP10	MYC	MAPK3
DNMT1	ALOX5	RASA1	VCAM1
IKBKB	EDNRA	APP	ADRB2
PYGL	CTSD	F7	SRC
FLT3	TRPV1	CYP3A4	CYP2C19
GSK3B	NOS2	CYP1B1	CXCL11
GSTM1	SYK	ABCB1	CASP1
MYLK	CYP19A1	HMGCR	CYP51A1
PLAT	HDAC8	BCL2	CYP17A1
F3	HSP90AA1	PPARA	CXCL2
SLC6A3	MET	DHCR7	NR1I2
ACHE	VDR	IGF1R	CXCR1
FLT1	PLAT	CTSD	POR
CHEK2	BCL2L1	F10	BAX
NR3C1	NCF1	ALK	IGF1R
PLAU	NR3C1	MET	TTR
PAH	BAX	LIMK1	EGF
PIK3R1	INSR	GSTM1	MAPK8
CAT	MAOA	MME	HSP90AA1
VCAM1	HAS2	RUNX2	CASR
ALOX5	MYLK	EGLN1	PLAU
IGF1R	MME	ERBB2	ARG1
HTR2A	NFKBIA	GSTP1	HSPA5
SELE	IGF1R	MTTP	MMP14
TYR	IRF1	CYP2C19	PGF
CYP1B1	MAPK1	PRKACA	CYP1A1
CD38	IGF2	PLAU	GLO1
RBP4	ABL1	PTK2	ATP12A
RB1	GSTM1	EGF	BCL2L1
KCNH2	HMGCR	PTGS1	FASN
CYP3A4	DPP4	ROCK2	ESR1
HNF4A	TOP2A	GUSB	NCF1
CYP17A1	CYP17A1	PDE4D	PON1
SLPI	GLRA1	ALOX5AP	LTA4H
NR1H4	CA2	FTO	CYP1B1
IGF2	DHCR7	RELA	XDH
CYP19A1	HSPA5	IGF2	KCNH2
HSPA5	POR	CYP19A1	IGF2
CTSK	ALK	DPP4	SYK
LDHA	PIK3R1	FABP3	RBP4
INSR	XDH	TYR	NQO1
MAPK3	ERBB3	MMP14	GSK3B
PARP1	ADCY5	NR1H4	CDKN1A
F10	ADRB2	MMP7	DHFR
XDH	G6PD	SGK1	RUNX2
ARG1	RBP4	GSK3B	PARP1
CDKN1A	PAH	MAPK3	PIK3R1
MMP13	LCK	MMP8	CYP19A1
PGF	IKBKB	BAX	RB1
NOX4	AR	SHBG	MMP13
BCL2L1	RUNX2	SLC2A4	MYLK
CYP1A1	MAPK14	CYP1A1	MMP10
DHCR7	CYP1A1	PTPN1	HDAC6
SLC19A1	RARA	PIK3R1	TYMS
MMP8	HSPB1	PSEN2	CTSK
LCK	IGFBP3	IKBKB	ROCK1
ECE1	CD38	MPI	ITGAL
RASA1	CYP2C19	RBP4	CYP1A2
PTK2	MTTP	IGFBP3	F10
BACE1	GSTP1	KCNMA1	FABP3
MMP7	CASP9	ARG1	HDAC1
RARB	PYGM	DNMT1	CD38
AHR	RELA	MAPK8	ABCG2
PDE4D	PARP1	NFKBIA	DPP4
FTO	ITGAL	MAPK14	SELE
MAPK8	FLT3	CDKN1A	BIRC5
ABCG2	CAT	PRKCA	MCL1
AXL	RB1	BCL2L1	NR1H4
DPP4	PRSS1	F2R	FTO
IRF1	PON1	HSD11B1	AHR
TRPV1	PTPN6	ACHE	CHEK1
NQO1	SLC46A1	RARB	CASP9
CHRM3	IDO1	FOS	APOB
PTGS1	CYP3A4	GSR	PTGS1
CYP2C19	RASA1	ERBB3	F2R
HMGCR	SLC6A4	HSPB1	ACHE
HDAC6	CHRM2	HSPA5	ACP1
MAPK14	PGF	FABP4	PRKACA
BCHE	TACR1	ROCK1	HAS2
GSR	PTGS1	MMP13	HSPB1
BIRC5	ABCG2	MAPT	IDO1
HSP90AA1	PPARA	ADRA2B	PRKCA
CDK6	ECE1	HSP90AA1	AXL
PRKACA	NOD1	ADORA2A	MME
F7	SLC19A1	ADRA2A	GSR
SIGMAR1	PGR	CHEK2	CHUK
MMP14	MCL1	PARP1	NR1H3
IGFBP3	SHBG	POR	AR
HDAC1	RORC	TRPV1	TRPV1
DRD2	TYR	CTSK	PTGER2
MAOA	OGA	CASP8	PPARA
CASP1	NQO1	BIRC5	PGR
CYP1A2	TOP1	SERPINA6	TGM2
ADRB1	ESR2	CHRM3	RARA
CASP9	TGM2	CA2	NR3C1
PPARA	GABRA1	AR	IGFBP3
CA2		RB1	PTPN1
POR		NQO1	HMGCR
DHFR		CXCL11	FOS
CHEK1		SLC6A2	MAPT
NR3C2		MAOA	TOP2A
CHUK		ATP12A	PTPN6
ADH1C		DRD1	PTGER3
TGM2		ESR2	CDK2
KLK1		TGM2	ABCC1
RORC		CYP1A2
MCL1		DYRK1B
ITGAL		MMP10
FOS		SLPI
AVPR2		CASP9
RARA		LCK
IDO1		CASP1
HDAC8		SLC22A12
CXCR1		PPARD
ALOX5AP		CHUK
MPI		ALOX12
CXCL11		ADRA1A
GLRA1		LDHA
PTPN6		PDE4B
PRKCA		SREBF2
CDK2		CXCL2
ESR2		PGR
CDC25A		ADCY5
FOLR1		CDK2
PIM1		HTR2B
DRD4		PYGM
FABP3		IRF1
DUOX2		HNF4A
APEX1		ABCG2
ADCY5		HDAC6
ATP12A		AXL
TYMS		HAS2
SLC2A4		AHR
KCNMA1		ELAVL1
MAOB		ITGAL
SLC46A1		IDO1
OPRM1		PTGER3
HSD11B2		PLA2G5
PTPN1		BCHE
CXCL2		PTGER2
MGAM		RARA
SHBG		NR1H2
DRD1		DRD2
PGR		PTGES
NOD1		CDK6
DYRK1A		E2F1
RASSF1		CXCR1
TDP1		SLC19A1
SLC22A12		HDAC1
ELAVL1		PRKCB
OLR1		PIM1
FABP4		HDAC8
CDK1		TYMS
ADORA2A		CHRM2
NR1H3		ACP1
ROCK1		TBXAS1
FABP1		RASSF1
E2F1		PLA2G10
PTGER2		DHFR
F2R		CCNA2
ABCC1		ABCC1
LIMK1		NR1H3
TACR1		GLO1
ROCK2		TACR3
RORA		NCOA1
SGK1		TOP2A
TBXAS1		PYGL
ADRA2A		SYK
NR1I2		CES1
FASN		ATIC
CA4		LTA4H
NR1H2		ADORA1
CCNA2		AKR1B1
ATIC		ALOX15
LTA4H		AVPR2
PDE4B		FLT3
ADORA1		CA9
PRKCB		CHEK1
SLC6A2		ADRA1B
EGLN1		RORC
HRH1		ACACA
PDE3A		APEX1
TACR3		CCNB1
SERPINA6		PTGER1
ERN1		TOP1
CNR1		BACE1
RXRA		CA5A
TOP2A		NR1I2
CHRNA7		CD38
SREBF2		MAOB
LDHB		C3AR1
CYP2B6		MCL1
CHRM2		FDFT1
CASP7		ADH1C
CCNE1		CDK1
HRH2		AMPD3
ODC1		FASN
MMP10		TACR1
SRD5A2		CLDN4
ALOX15		PLK1
PLK1		DYRK1A
PPARD		TACR2
CHRM1		PFKFB3
CCNB1		CNR1
PTGES		PTPN6
TOP1		FABP1
AKR1B1		SIGMAR1
DAPK1		CA4
RUNX1T1		RXRA
PIN1		SLC6A3
HAS2		PIN1
HTR2C		CA3
HSF1		FOLR1
GLO1		NPC1L1
CA9		GPR35
C3AR1		DAPK1
ACP1		HRH1
ACACA		CYP2B6
ALOX12		KLK2
AKR1A1		ODC1
CAMK2B		RXRB
CLDN4		SRD5A2
CASP2		HRH2
AHSA1		OPRM1
CYP51A1		ERN1
NR1I3		SCD
MAP2		GLRA1
PSMD3		PRKCE
NCOA1		CDC25A
CES1		MAP2
ADRA1A		PPP3CA
HSD11B1		HSF1
CBR1		SLC46A1
AURKB		RORA
PLA2G10		LDHB
TACR2		DRD3
NAT1		HSD3B1
POLB		TNKS
OGA		CYP51A1
FDFT1		CA12
FUT4		MPG
GABRA2		TAOK1
PTGER3		CASP7
GPR35		MGAM
GABRA1		CHRNA7
SCD		RUNX1T1
MMP16		DUOX2
CDC25B		FAAH
CA5A
FAAH
DYRK1B
CASP6
CTRB1
NCOA2
RARG
PFKFB3
RXRB
PRKCE
AKR1C3
HSD17B3
TNKS
TAOK1
CHRNA2
AMPD3
PTGER1
PREP
SRD5A1
PSMB5
HSD17B1
CA3
HSD3B1
HTR6
HRH3
ACACB
ADORA3
ACLY
PGD
AKR1C4
CA12
HK2
EIF6
KLK2
ADRA1B
NPEPPS
CA1
FABP5
PIM3
AKR1B10
TNKS2
UGT2B7
GRK6
ELK1
DIO1
HCRTR1
AKR1C1
ACP3
PLA2G1B
ESRRA
HSD17B2
RXRG
CES2
CA14
NKX3-1
PTPRS
RPS6KA5
GART
PPP3CA

## Sheet: Table S3
Primary Bioactive Components of Hippophae rhamnoides
Degree	ID	Ingredient name
210	MOL000098	quercetin
136	MOL000422	kaempferol
113	MOL000354	isorhamnetin
100	MOL001004	pelargonidin
88	MOL005100	5,7-dihydroxy-2-(3-hydroxy-4-methoxyphenyl)chroman-4-one
72	MOL000358	beta-sitosterol
68	MOL000449	Stigmasterol
63	MOL001979	LAN
62	MOL000492	(+)-catechin
61	MOL000073	ent-Epicatechin

## Sheet: Table S4
Key Hub Genes for Each Disease
COPD	IIPs	PAH	PTB
MMP9	ABCB1	MGAM	STAT1
ADORA3	EDNRA	FABP4	IRF1
PTGER1	VCAM1	CXCR1	CASP1
CTSK	HAS2	KIT	CXCL10
ELANE	COL1A1	PDE3A	NOD2
SPP1	COL3A1	ABCG2	IL1B
RUNX2		NQO1	MAPK14
CD40LG		F2R	CD40LG
		MAOB	ABCB1
		PDE4D	LTA4H
		PYGL	IDO1
		RORA	CD38
		ARG1	CTSD
		MMP8	EGF
			ICAM1
			TYMS
			NR1H3
			CXCR1
			MMP8
			PTGS2
			SLPI
			MMP9
			ELANE
			MPO
			ARG1

## Sheet: Table S5
GO Enrichment Analysis Results(Top 20 Terms)
COPD			IIPs			PAH
Description	p.adjust	ONTOLOGY	Description	p.adjust	ONTOLOGY	Description	p.adjust	ONTOLOGY
response to xenobiotic stimulus	1.04336e-44	BP	response to lipopolysaccharide	2.40998e-32	BP	response to xenobiotic stimulus	3.09323e-43	BP
response to oxygen levels	9.62026e-34	BP	response to molecule of bacterial origin	2.40998e-32	BP	response to molecule of bacterial origin	3.5317e-35	BP
response to decreased oxygen levels	9.62026e-34	BP	epithelial cell proliferation	3.00843e-29	BP	response to decreased oxygen levels	3.41055e-34	BP
response to hypoxia	9.62026e-34	BP	cellular response to biotic stimulus	3.63152e-27	BP	response to hypoxia	3.51466e-34	BP
response to molecule of bacterial origin	1.15507e-31	BP	leukocyte migration	6.20554e-27	BP	response to lipopolysaccharide	4.53273e-34	BP
response to lipopolysaccharide	1.92627e-30	BP	gland development	7.96572e-27	BP	response to oxygen levels	1.15659e-33	BP
regulation of body fluid levels	6.02927e-29	BP	cellular response to lipopolysaccharide	4.06752e-25	BP	regulation of body fluid levels	1.20437e-31	BP
response to peptide hormone	1.44016e-28	BP	wound healing	8.24677e-25	BP	wound healing	5.11699e-30	BP
response to alcohol	1.56856e-28	BP	leukocyte proliferation	1.75813e-24	BP	positive regulation of MAPK cascade	6.33616e-30	BP
steroid metabolic process	5.08711e-28	BP	leukocyte cell-cell adhesion	2.26201e-24	BP	response to peptide hormone	9.88655e-29	BP
positive regulation of MAPK cascade	5.21184e-28	BP	cellular response to molecule of bacterial origin	3.23334e-24	BP	cellular response to biotic stimulus	6.68517e-28	BP
response to ketone	3.98283e-26	BP	regulation of leukocyte cell-cell adhesion	8.61175e-24	BP	vascular process in circulatory system	2.68205e-27	BP
wound healing	1.29347e-25	BP	regulation of apoptotic signaling pathway	1.26554e-23	BP	regulation of tube diameter	3.09145e-27	BP
response to steroid hormone	2.15277e-25	BP	response to xenobiotic stimulus	2.68623e-23	BP	blood vessel diameter maintenance	3.09145e-27	BP
cellular response to biotic stimulus	4.39552e-25	BP	regulation of inflammatory response	1.04877e-22	BP	regulation of tube size	3.67171e-27	BP
icosanoid metabolic process	7.31516e-24	BP	regulation of epithelial cell proliferation	2.98548e-22	BP	response to alcohol	1.45062e-26	BP
reactive oxygen species metabolic process	8.98639e-24	BP	regulation of leukocyte proliferation	2.8356e-21	BP	regulation of inflammatory response	3.38281e-26	BP
vascular process in circulatory system	1.5127e-23	BP	chemotaxis	2.8356e-21	BP	cellular response to molecule of bacterial origin	9.69763e-26	BP
intracellular receptor signaling pathway	1.81696e-23	BP	taxis	3.1338e-21	BP	epithelial cell proliferation	1.78506e-25	BP
gland development	3.75556e-23	BP	mononuclear cell proliferation	7.41627e-21	BP	cellular response to lipopolysaccharide	6.06361e-25	BP
membrane raft	3.20507e-18	CC	membrane raft	4.52276e-14	CC	membrane raft	1.14547e-20	CC
membrane microdomain	3.20507e-18	CC	membrane microdomain	4.52276e-14	CC	membrane microdomain	1.14547e-20	CC
vesicle lumen	7.26258e-11	CC	vesicle lumen	5.96234e-13	CC	plasma membrane raft	2.13262e-11	CC
plasma membrane raft	2.17131e-10	CC	cytoplasmic vesicle lumen	3.74012e-12	CC	caveola	7.61322e-11	CC
cytoplasmic vesicle lumen	2.17131e-10	CC	secretory granule lumen	1.85835e-11	CC	vesicle lumen	1.36221e-10	CC
caveola	5.44024e-10	CC	extracellular matrix	1.87973e-09	CC	cytoplasmic vesicle lumen	6.01095e-10	CC
secretory granule lumen	2.81451e-09	CC	external encapsulating structure	1.87973e-09	CC	secretory granule lumen	1.06637e-08	CC
neuronal cell body	3.16771e-08	CC	external side of plasma membrane	2.23578e-08	CC	apical plasma membrane	3.04766e-08	CC
basal plasma membrane	1.75603e-07	CC	focal adhesion	7.45044e-08	CC	external side of plasma membrane	9.32564e-08	CC
RNA polymerase II transcription regulator complex	1.8646e-07	CC	cell-substrate junction	1.0154e-07	CC	neuronal cell body	1.29452e-07	CC
apical plasma membrane	1.98254e-07	CC	basal plasma membrane	2.07524e-06	CC	basal plasma membrane	1.56741e-07	CC
basolateral plasma membrane	2.98655e-07	CC	basolateral plasma membrane	2.52043e-06	CC	basolateral plasma membrane	4.23051e-07	CC
basal part of cell	4.19466e-07	CC	caveola	3.15454e-06	CC	basal part of cell	4.23051e-07	CC
external side of plasma membrane	1.61453e-06	CC	endoplasmic reticulum lumen	3.52473e-06	CC	RNA polymerase II transcription regulator complex	1.06499e-06	CC
synaptic membrane	1.83645e-06	CC	basal part of cell	3.52473e-06	CC	cell projection membrane	3.53651e-06	CC
presynaptic membrane	4.80926e-06	CC	plasma membrane raft	5.2706e-06	CC	protein kinase complex	3.84005e-06	CC
protein kinase complex	4.80926e-06	CC	apical plasma membrane	6.37194e-06	CC	endoplasmic reticulum lumen	6.43913e-06	CC
postsynaptic membrane	5.54728e-06	CC	platelet alpha granule lumen	6.61302e-06	CC	brush border membrane	1.8524e-05	CC
ficolin-1-rich granule lumen	6.68478e-06	CC	endocytic vesicle	1.4551e-05	CC	extracellular matrix	1.8524e-05	CC
cell projection membrane	1.13393e-05	CC	Bcl-2 family protein complex	3.28872e-05	CC	external encapsulating structure	1.8524e-05	CC
nuclear receptor activity	3.63611e-28	MF	protein tyrosine kinase activity	8.76119e-12	MF	nuclear receptor activity	5.39753e-22	MF
ligand-modulated transcription factor activity	3.63611e-28	MF	kinase regulator activity	1.16758e-11	MF	ligand-modulated transcription factor activity	5.39753e-22	MF
carboxylic acid binding	3.32709e-18	MF	transmembrane receptor protein tyrosine kinase activity	1.60132e-11	MF	carboxylic acid binding	4.01158e-13	MF
organic acid binding	3.5307e-18	MF	endopeptidase activity	4.70075e-11	MF	organic acid binding	4.01158e-13	MF
monocarboxylic acid binding	3.62939e-15	MF	serine-type endopeptidase activity	1.0483e-10	MF	transcription coregulator binding	4.01158e-13	MF
nuclear steroid receptor activity	1.0583e-14	MF	protein kinase regulator activity	2.30627e-10	MF	DNA-binding transcription factor binding	1.34672e-12	MF
endopeptidase activity	2.45532e-13	MF	transmembrane receptor protein kinase activity	2.30627e-10	MF	steroid binding	2.25032e-12	MF
DNA-binding transcription factor binding	3.66258e-13	MF	cytokine receptor binding	2.30627e-10	MF	nuclear steroid receptor activity	2.25032e-12	MF
G protein-coupled amine receptor activity	3.66258e-13	MF	serine-type peptidase activity	2.97388e-10	MF	RNA polymerase II-specific DNA-binding transcription factor binding	2.24717e-11	MF
protein serine/threonine kinase activity	1.49643e-12	MF	phosphatase binding	2.97388e-10	MF	heme binding	2.24717e-11	MF
RNA polymerase II-specific DNA-binding transcription factor binding	1.74067e-12	MF	serine hydrolase activity	4.13395e-10	MF	protein serine/threonine kinase activity	3.33835e-11	MF
steroid binding	2.46752e-12	MF	growth factor binding	1.07274e-09	MF	tetrapyrrole binding	7.27835e-11	MF
transcription coregulator binding	3.76563e-12	MF	phosphoprotein binding	1.42647e-09	MF	kinase regulator activity	7.27835e-11	MF
serine-type endopeptidase activity	9.77483e-12	MF	heme binding	1.71993e-09	MF	endopeptidase activity	1.08609e-10	MF
serine hydrolase activity	2.38947e-11	MF	ubiquitin-like protein ligase binding	2.23204e-09	MF	protein tyrosine kinase activity	1.23914e-10	MF
serine-type peptidase activity	7.82827e-11	MF	transcription coregulator binding	3.56012e-09	MF	serine-type endopeptidase activity	1.56482e-10	MF
oxidoreductase activity, acting on paired donors, with incorporation or reduction of molecular oxygen	1.11546e-10	MF	integrin binding	3.56012e-09	MF	serine hydrolase activity	2.64001e-10	MF
oxidoreductase activity, acting on the CH-OH group of donors, NAD or NADP as acceptor	1.11546e-10	MF	tetrapyrrole binding	3.56012e-09	MF	transcription coactivator binding	3.38155e-10	MF
protein tyrosine kinase activity	2.03087e-10	MF	ubiquitin protein ligase binding	3.99053e-09	MF	G protein-coupled amine receptor activity	3.39326e-10	MF
heme binding	2.20079e-10	MF	transcription coactivator binding	4.73359e-09	MF	protein kinase regulator activity	6.04629e-10	MF

## Sheet: Table S6
KEGG Enrichment Analysis Results(Top 20 Pathways)
COPD		IIPs		PAH		PTB
Description	p.adjust	Description	p.adjust	Description	p.adjust	Description	p.adjust
Lipid and atherosclerosis	7.97294e-28	Lipid and atherosclerosis	7.69e-28	Lipid and atherosclerosis	3.49e-28	Lipid and atherosclerosis	1.13e-31
Prostate cancer	1.81679e-25	Prostate cancer	1.61e-27	Prostate cancer	1.86e-25	AGE-RAGE signaling pathway in diabetic complications	1.34e-27
AGE-RAGE signaling pathway in diabetic complications	7.15196e-22	AGE-RAGE signaling pathway in diabetic complications	4.92e-27	AGE-RAGE signaling pathway in diabetic complications	4.67e-24	Fluid shear stress and atherosclerosis	1.38e-27
Bladder cancer	1.32992e-18	Fluid shear stress and atherosclerosis	6.78e-26	Human cytomegalovirus infection	4.37e-20	Prostate cancer	3.85e-27
Chemical carcinogenesis - receptor activation	1.79589e-18	Proteoglycans in cancer	1.46e-21	Fluid shear stress and atherosclerosis	9.59e-20	Proteoglycans in cancer	5.15e-23
Human cytomegalovirus infection	1.79589e-18	PI3K-Akt signaling pathway	2.46e-20	Bladder cancer	1.13e-18	Human cytomegalovirus infection	1.95e-22
Fluid shear stress and atherosclerosis	9.84475e-18	Kaposi sarcoma-associated herpesvirus infection	3.97e-20	Chemical carcinogenesis - receptor activation	1.72e-18	Kaposi sarcoma-associated herpesvirus infection	1.34e-21
Proteoglycans in cancer	3.50093e-17	Bladder cancer	5.36e-19	Proteoglycans in cancer	7.68e-18	IL-17 signaling pathway	4.98e-21
Non-small cell lung cancer	7.86317e-17	IL-17 signaling pathway	5.36e-19	Non-small cell lung cancer	3.11e-17	TNF signaling pathway	1.23e-20
Small cell lung cancer	5.63138e-16	TNF signaling pathway	8.25e-19	Kaposi sarcoma-associated herpesvirus infection	7.85e-17	Chemical carcinogenesis - reactive oxygen species	1.43e-20
Hepatitis B	8.14531e-16	Pancreatic cancer	1.25e-18	Pancreatic cancer	1.12e-16	Hepatitis B	4.7e-20
Chemical carcinogenesis - reactive oxygen species	1.45664e-15	Endocrine resistance	1.53e-18	IL-17 signaling pathway	1.6e-16	PI3K-Akt signaling pathway	8.81e-20
Pancreatic cancer	3.19467e-15	Human cytomegalovirus infection	2.46e-18	Hepatitis B	3.79e-16	Pancreatic cancer	1.37e-19
HIF-1 signaling pathway	5.44258e-15	EGFR tyrosine kinase inhibitor resistance	2.48e-18	Endocrine resistance	5.99e-16	Bladder cancer	7.6e-19
IL-17 signaling pathway	5.44258e-15	C-type lectin receptor signaling pathway	5.48e-18	PI3K-Akt signaling pathway	6.03e-16	C-type lectin receptor signaling pathway	1.04e-18
TNF signaling pathway	5.7319e-15	Toxoplasmosis	3.89e-16	Hepatitis C	6.03e-16	Hepatitis C	1.38e-18
Kaposi sarcoma-associated herpesvirus infection	6.8483e-15	Hepatocellular carcinoma	5.26e-16	TNF signaling pathway	8.91e-16	Endocrine resistance	3.35e-18
PI3K-Akt signaling pathway	1.19837e-14	Hepatitis C	5.86e-16	Small cell lung cancer	9.41e-16	EGFR tyrosine kinase inhibitor resistance	5.48e-18
Endocrine resistance	1.82153e-14	MAPK signaling pathway	1.25e-15	EGFR tyrosine kinase inhibitor resistance	2.43e-15	Chemical carcinogenesis - receptor activation	1.78e-17
Hepatitis C	3.88116e-14	Hepatitis B	1.62e-15	HIF-1 signaling pathway	7.8e-15	Chronic myeloid leukemia	3.99e-17

## Sheet: Table S7
Intersection Results of Three Machine Learning Algorithms
Diseases	Intersection of Results from Three Algorithms
COPD	CTSK, RUNX2, ELANE, PTGER1
IIPs	COL1A1, EDNRA, HAS2, VCAM1, ABCB1
PAH	PDE3A, NQO1, PYGL, ABCG2
PTB	IRF1, STAT1

## Sheet: Table S8
Intersection Results of KEGG, GSEA and GSVA Analyses
KEGG ID	Pathway Name
hsa05161	Hepatitis B
hsa04066	HIF-1 signaling pathway
hsa05167	Kaposi sarcoma-associated herpesvirus infection
hsa04625	C-type lectin receptor signaling pathway
hsa05164	Influenza A
hsa05142	Chagas disease
hsa05169	Epstein-Barr virus infection
hsa05162	Measles
hsa05140	Leishmaniasis
hsa05152	Tuberculosis
hsa04620	Toll-like receptor signaling pathway
hsa04660	T cell receptor signaling pathway
hsa04380	Osteoclast differentiation
hsa04064	NF-kappa B signaling pathway
hsa04621	NOD-like receptor signaling pathway
hsa05415	Diabetic cardiomyopathy
hsa04662	B cell receptor signaling pathway
hsa05168	Herpes simplex virus 1 infection
hsa04613	Neutrophil extracellular trap formation
hsa05416	Viral myocarditis
hsa04061	Viral protein interaction with cytokine and cytokine receptor

## Sheet: Tabe S9
Physicochemical and predicted pharmacokinetic properties of the three key active compounds from sea buckthorn.
Compound	Quercetin	Kaempferol	Isorhamnetin
Molecular formula	C15H10O7	C15H10O6	C16H12O7
MW (g/mol)	302.24	286.24	316.26
HBA	7	6	7
HBD	5	4	4
Rotatable bonds	1	1	2
TPSA (A2)	131.36	111.13	120.36
Consensus LogP	0.79	1.2	1.14
ESOL LogS	-3.19	-3.33	-3.39
Solubility class	Soluble	Soluble	Soluble
GI absorption	High	High	High
BBB permeant	No	No	No
P-gp substrate	No	No	No
Lipinski violations	0	0	0
Bioavailability score	0.55	0.55	0.55
PAINS alert	1	0	0
Brenk alert	1	0	0

## Sheet: Tabe S10
Overlap between sea buckthorn-predicted targets and disease transcriptomic/WGCNA-derived gene sets
Disease	Sea buckthorn targets (n)	DEGs (n)	WGCNA genes (n)	SB ∩ DEGs, n (%)	SB ∩ WGCNA, n (%)	SB ∩ DEGs ∩ WGCNA, n
COPD	477	1246	385	32 (2.57%)	15 (3.90%)	10
IIPs	477	1430	463	71 (4.97%)	22 (4.75%)	10
PAH	477	459	322	41 (8.93%)	19 (5.90%)	16
PTB	477	1615	2260	45 (2.79%)	69 (3.05%)	39

[truncated: 1 more sheets: Tabe S11]
